# Supplementary material for: Bio-Hybrid Hydrogels Incorporated into a System of Salicylic Acid-pH/Thermosensitive Nanocarriers Intended for Cutaneous Wound-Healing Processes
Source: Pharmaceutics. 2022 Apr 1;14(4):773. doi: 10.3390/pharmaceutics14040773 (PMC9031596; doi:10.3390/pharmaceutics14040773)
Supplement: Supplementary file 1 [file pharmaceutics-14-00773-s001.zip]

Archive with 1 entries (1 files):
- pharmaceutics-1646024-supplementary.pdf
